# Supplementary material for: PAHs and PCBs Affect Functionally Intercorrelated Genes in the Sea Urchin Paracentrotus lividus Embryos
Source: Int J Mol Sci. 2021 Nov 19;22(22):12498. doi: 10.3390/ijms222212498 (PMC8619768; doi:10.3390/ijms222212498)
Supplement: Supplementary file 1 [file ijms-22-12498-s001.zip]

Archive with 1 entries (1 files):
- ijms-1445527-Supplementary.pdf
